# Supplementary material for: Toxic Effects of Two Representative Rare Earth Elements (La and Gd) on Danio rerio Based on Transcriptome Analysis
Source: Toxics. 2022 Aug 31;10(9):519. doi: 10.3390/toxics10090519 (PMC9503537; doi:10.3390/toxics10090519)
Supplement: Supplementary file 1 [file toxics-10-00519-s001.zip]

Archive with 1 entries (1 files):
- toxics-1844700-supplementary.pdf
